# Supplementary material for: Identification and characterization of a novel enhancer in the HTLV-1 proviral genome
Source: Nat Commun. 2022 May 3;13:2405. doi: 10.1038/s41467-022-30029-9 (PMC9065021; doi:10.1038/s41467-022-30029-9)
Supplement: Supplementary file 4 — Source Data [file 41467_2022_30029_MOESM4_ESM.xlsx]

## Sheet: Figure 2b
Figure 2b
	Figure 2b. Luciferase reporter assay for checking the transcriptional reguratory function of NFR.
	Plasmid	Relative luciferase activity			Average	SD
		1	2	3
	pGL4	0.983248	1.03997	0.976779	1	0.0347688
	pGL4-3'LTR300	11.9328	16.2241	13.6505	13.9358	2.15981
	pGL4-3'LTR300-NFR1	55.8555	44.0889	48.7036	49.5493	5.92873
	pGL4-3'LTR300-NFR2	40.3823	48.3573	40.0997	42.9464	4.68806
	pGL4-3'LTR300-usNFR1	35.079	39.1219	34.764	36.3216	2.43024
	pGL4-3'LTR300-usNFR2	55.4784	57.0821	48.6424	53.7343	4.48202

## Sheet: Figure 2c
Figure 2c
	Figure 2c. Luciferase reporter assay for checking the effect of NFR with CTCF on 5'LTR and 3'LTR300.
	Plasmid	Relative luciferase activity			Average	SD
		1	2	3
	pGL4-3'LTR300	1.09347	0.945366	0.961168	1	0.0813292
	pGL4-3'LTR300-NFR	4.09495	4.17304	3.99412	4.08737	0.0897025
	pGL4-3'LTR300-NFR-CTCF	6.51521	6.55746	6.53756	6.53675	0.0211387
	pGL4-5'LTR	1.01159	0.982368	1.00604	1	0.0155205
	pGL4-5'LTR-NFR	1.03258	1.10014	1.1075	1.08007	0.0412988
	pGL4-5'LTR-CTCF-NFR	1.33252	1.37419	1.38647	1.36439	0.0282794

## Sheet: Figure 2d
Figure 2d
	Figure 2d. Luciferase reporter assay for checking the effect of NFR with stimulation.
	Plasmid	Stimulation	Relative luciferase activity			Average	SD
			1	2	3
	pGL4-3'LTR300	None	0.929677	0.991032	1.07929	1	0.0752095
		PMA	1.15692	1.31624	1.1559	1.20969	0.0922806
		TNF-a	1.28923	1.27963	1.07945	1.2161	0.118448
	pGL4-3'LTR300-NFR	None	2.74975	3.42456	3.40859	3.1943	0.385074
		PMA	4.12432	3.93075	2.10257	3.38588	1.11559
		TNF-a	3.60503	2.77737	3.33866	3.24036	0.422495

## Sheet: Figure 3c
Figure 3c
	Figure 3c. Binding ability of SRF and ELK-1 to the NFR oligonucleotides was analyzed by EMSA.
								Lane No.	Detail of lanes
								1	Molecular weight maker*
									Probe	Nuclear extract	Antibody
								2	NC1	-	-
								3	NC1	+	-
								4	NC2	-	-
								5	NC2	+	-
								6	wt	-	-
								7	wt	+	-
								8	wt	+	Anti-SRF ab
								9	wt	+	Anti-ELK-1 ab
								*Molecular weight maker: BLUE Star Prestained protein-Ladder (Cat No.MWPO3, NIPPON Genetics)
									: crop parts in manuscript

## Sheet: Figure 3f
Figure 3f
	Figure 3f. Luciferase reporter assay for checking the effect of inserting mutation on NFR.
	Plasmid	Relative luciferase activity			Average	SD
		1	2	3
	pGL4-3'LTR300	0.9652	0.8486	1.1862	1	0.171469
	pGL4-3'LTR300-NFR	4.0259	4.3464	3.6251	3.99913	0.361394
	pGL4-3'LTR300-NFR_mut_3	1.1608	1.0704	1.0418	1.091	0.062117

## Sheet: Figure 3e
Figure 3e
	Figure 3e. EMSA competition analysis with NFR-wt and mutant sequences.
Lane No.								Lane No.	Detail of lanes
								1	Molecular weight maker*
									Probe	Nuclear extract	Competitor
								2	wt	-	-
								3	wt	+	-
								4	wt	+	wt (x100)
								5	wt	+	wt (x200)
								6	wt	+	wt (x300)
								7	wt	+	mut_1 (x100)
								8	wt	+	mut_1 (x200)
								9	wt	+	mut_1 (x300)
								10	wt	+	mut_2 (x100)
								11	wt	+	mut_2 (x200)
								12	wt	+	mut_2 (x300)
								13	wt	+	mut_3 (x100)
								14	wt	+	mut_3 (x200)
								15	wt	+	mut_3 (x300)
								*Molecular weight maker: BLUE Star Prestained protein-Ladder (Cat No.MWPO3, NIPPON Genetics)
									: crop parts in manuscript

## Sheet: Figure 4b
Figure 4b
	Figure 4b. HTLV-1 p19 was quantified by ELISA using the supernatant of 293T cells transfected with HTLV-1-wt or mut_3
	Plasmid		HTLV-1 p19 (pg / mL)			Average	SD
			1	2	3
	wt	0.25ug	13.4	14.4	10.6	12.8	1.96977
		0.5ug	31	40.5	36.3	35.9333	4.7606
		1ug	64.1	64.2	75.9	68.0667	6.78405
	mut_3	0.25ug	18.5	23.7	15.3	19.1667	4.2395
		0.5ug	39.4	45.4	37.4	40.7333	4.16333
		1ug	61.9	55.7	63.8	60.4667	4.23596

## Sheet: Figure 4c
Figure 4c
	Figure 4c. qRT-PCR results of HBZ and tax after transient transfection using HTLV-1-wt or -mut_3.
	Plasmid	Relative HBZ expression			Average	SD
		1	2	3
	wt	0.783735	0.993277	1.22299	1	0.219704
	mut_3	0.10761	0.15391	0.197134	0.152885	0.0447708
	Plasmid	Relative tax expression			Average	SD
		1	2	3
	wt	0.854931	1.17286	0.972212	1	0.160774
	mut_3	0.710145	0.764717	0.633143	0.702668	0.0661046

## Sheet: Figure 4f
Figure 4f
	Figure 4f. Proviral load in JET cells infected with HTLV-1-wt or mut_3 was measured by digital droplet PCR.
	HTLV-1	PVL (%)			Average	SD
		1	2	3
	wt	238.194	238.735	258.929	245.286	11.8179
	mut_3	182.289	180.335	166.667	176.43	8.51179

## Sheet: Figure 4i
Figure 4i
	Figure 4i. qRT-PCR results of HBZ and tax levels in JET cells infected with HTLV-1-wt or mut_3.
	HTLV-1	Relative HBZ expression			Average	SD
		1	2	3
	wt	0.904633	1.02097	1.0744	1	0.086804
	mut_3	0.160609	0.175432	0.134483	0.156841	0.0207326
	HTLV-1	Relative tax expression			Average	SD
		1	2	3
	wt	1.15223	0.874615	0.973159	1	0.140739
	mut_3	0.322284	0.291505	0.245171	0.28632	0.0388168

[truncated: 16 more sheets: Figure 4j, Figure 4k, Figure 5d, Figure 6c, Figure 6d, Figure 6g, Figure 7a, Figure 7e, Figure 7f, Supplemenary Figure 1a, Supplemenary Figure 1b, Supplemenary Figure 3b, Supplemenary Figure 4a, Supplemenary Figure 4b, Supplemenary Figure 5a, Supplemenary Figure 5b]
